# Supplementary material for: METTL3 and FTO Regulate Heat Stress Response in Hu Sheep Through Lipid Metabolism via m6A Modification
Source: Animals (Basel). 2025 Jan 13;15(2):193. doi: 10.3390/ani15020193 (PMC11758659; doi:10.3390/ani15020193)
Supplement: Supplementary file 1 [file animals-15-00193-s001.zip]

Archive with 2 entries (2 files):
- Supplemental figures-revised.pdf
- Supplemental tables-revied.pdf
